# Supplementary material for: Known HIV status among adolescent women attending antenatal care services in Eswatini, Ethiopia and Mozambique
Source: Reprod Health. 2021 May 3;18:90. doi: 10.1186/s12978-021-01090-2 (PMC8091526; doi:10.1186/s12978-021-01090-2)
Supplement: Supplementary file 1 — Additional file 1: Dataset. [file 12978_2021_1090_MOESM1_ESM.xlsx]

## Sheet: PMTCT_STAT_POS
	File name: Additional file 1
	Title: Dataset
	Description: PMTCT_STAT_POS_KnownPrior = Previously known HIV+ status before ANC enrollment by age groups (15-19, 20-24,25-49); PMTCT_STAT_POS_NewlyIdent = Newly diagnosed HIV+ at ANC enrollment by age groups;
			Total_known+_new+ = Previous known and newly diagnosed HIV-positives by age groups; NewANCclients = All women living with HIV at a first ANC visit by age groups; Percent_STAT_POS = proportions for all the previous categories
			Q1-Q4 = First, second, third, fourth quarters
Country	periodid	periodname	PMTCT_STAT_POS_ KnownPrior_15_19	PMTCT_STAT_POS_ KnownPrior_20_24	PMTCT_STAT_POS_ KnownPrior_25_49	PMTCT_STAT_POS_NewlyIdent_15_19	PMTCT_STAT_POS_NewlyIdent_20_24	PMTCT_STAT_POS_NewlyIdent_25_49	Total_known+_new+_15_19	Total_known+_new+_20_24	Total_known+_new+_25_49	PMTCT_STAT_POS_NewANCclients_15_19	PMTCT_STAT_POS_NewANCclients_ 20_24	PMTCT_STAT_POS_NewANCclients_25_49	percent_STAT_POS_ KnownPrior_15_19	percent_STAT_POS_ KnownPrior_20_24	percent_STAT_POS_ KnownPrior_25_49	percent_STAT_POS_NewlyIdent_15_19	percent_STAT_POS_NewlyIdent_20_24	percent_STAT_POS_NewlyIdent_25_49	perecent_NewANCclients_15_19	perecent_NewANCclients_ 20_24	perecent_NewANCclients_25_49
Eswatini	2018Q1	Jan to Mar 2018	21	103	412	20	56	133	41	159	545	345	692	1188	51.2195	64.7799	75.5963	48.7805	35.2201	24.4037	11.8841	22.9769	45.8754
Eswatini	2018Q2	Apr to Jun 2018	14	82	457	31	96	116	45	178	573	351	650	1200	31.1111	46.0674	79.7557	68.8889	53.9326	20.2443	12.8205	27.3846	47.75
Eswatini	2018Q3	Jul to Sep 2018	24	86	421	13	47	109	37	133	530	299	546	1103	64.8649	64.6617	79.434	35.1351	35.3383	20.566	12.3746	24.359	48.0508
Eswatini	2018Q4	Oct to Dec 2018	21	91	461	12	43	103	33	134	564	318	609	1185	63.6364	67.9104	81.7376	36.3636	32.0896	18.2624	10.3774	22.0033	47.5949
Ethiopia	2018Q1	Jan to Mar 2018	14	46	112	22	33	48	36	79	160	1831	4044	5577	38.8889	58.2278	70	61.1111	41.7722	30	1.96614	1.95351	2.86893
Ethiopia	2018Q2	Apr to Jun 2018	9	38	86	18	17	21	27	55	107	1477	3532	5324	33.3333	69.0909	80.3738	66.6667	30.9091	19.6262	1.82803	1.55719	2.00977
Ethiopia	2018Q3	Jul to Sep 2018	9	23	91	10	21	28	19	44	119	1839	3739	5354	47.3684	52.2727	76.4706	52.6316	47.7273	23.5294	1.03317	1.17679	2.22264
Ethiopia	2018Q4	Oct to Dec 2018	13	42	74	10	14	23	23	56	97	1377	3766	5999	56.5217	75	76.2887	43.4783	25	23.7113	1.6703	1.48699	1.61694
Mozambique	2018Q1	Jan to Mar 2018	107	630	1452	611	1213	1781	718	1843	3233	27411	36839	51120	14.9025	34.1834	44.9118	85.0975	65.8166	55.0882	2.61939	5.00285	6.32433
Mozambique	2018Q2	Apr to Jun 2018	125	599	1342	532	1107	1520	657	1706	2862	23828	35080	47918	19.0259	35.1114	46.8903	80.9741	64.8886	53.1097	2.75726	4.86317	5.9727
Mozambique	2018Q3	Jul to Sep 2018	114	615	1422	506	1161	1508	620	1776	2930	25229	37952	51755	18.3871	34.6284	48.5324	81.6129	65.3716	51.4676	2.45749	4.6796	5.66129
Mozambique	2018Q4	Oct to Dec 2018	62	312	849	433	860	1226	495	1172	2075	22226	31761	39782	12.5253	26.6212	40.9157	87.4747	73.3788	59.0843	2.22712	3.69006	5.21593
